# Supplementary material for: Using objective clinical metrics to understand the relationship between the electronic health record and physician well-being: observational pilot study
Source: BJPsych Open. 2021 Sep 21;7(5):e174. doi: 10.1192/bjo.2021.993 (PMC8485348; doi:10.1192/bjo.2021.993)
Supplement: Supplementary file 1 [file bjosup.zip]

Archive with 4 entries (4 files):
- S2056472421009935sup001.docx
- S2056472421009935sup002.docx
- S2056472421009935sup003.docx
- S2056472421009935sup004.docx
